# Supplementary material for: The impact of COVID-19 lockdown on air pollution in Europe and North America: a systematic review
Source: Eur J Public Health. 2022 Sep 8;32(6):962–8. doi: 10.1093/eurpub/ckac118 (PMC9494388; doi:10.1093/eurpub/ckac118)
Supplement: ckac118_Supplementary_Data [file ckac118_supplementary_data.zip]

Archive with 9 entries (9 files):
- Appendix_S3_findings_by_Geographic_Region[AU].docx
- ejph-2022-05-om-0244-File006.docx
- ejph-2022-05-om-0244-File007.docx
- ejph-2022-05-om-0244-File008.docx
- ejph-2022-05-om-0244-File009.docx
- ejph-2022-05-om-0244-File010.tif
- ejph-2022-05-om-0244-File011.tif
- Figure_Europe[AU].tif
- Figure_NorthAmerica[AU].tif
